# Supplementary material for: A new species of Orobdella (Hirudinida, Arhynchobdellida, Orobdellidae) from Taipei, Taiwan
Source: Zookeys. 2012 Jun 11;(207):49–63. doi: 10.3897/zookeys.207.3334 (PMC3409684; doi:10.3897/zookeys.207.3334)
Supplement: XML Treatment for Orobdella ketagalan [file zookeys.207.3334-treatment1.xml]

<!DOCTYPE tp:taxon-treatment
  PUBLIC "-//TaxonX//DTD Taxonomic Treatment Publishing DTD v0 20100105//EN" "tax-treatment-NSO.dtd">
<tp:taxon-treatment xmlns:tp="http://www.plazi.org/taxpub"><tp:treatment-meta><mixed-citation publication-type="journal"><person-group><name><surname>Nakano</surname><given-names>Takafumi</given-names></name><name><surname>Lai</surname><given-names>Yi-Te</given-names></name></person-group><article-title>A new species of 
                    <italic>Orobdella</italic> (Hirudinida, Arhynchobdellida, Orobdellidae) from Taipei, Taiwan
                </article-title><source>Zookeys</source><day>11</day><month>6</month><year>2012</year><volume>2012</volume><issue>207</issue><fpage>49</fpage><lpage>63</lpage><pub-id pub-id-type="doi">10.3897/zookeys.207.3334</pub-id></mixed-citation></tp:treatment-meta><tp:nomenclature><tp:taxon-name>
                            <tp:taxon-name-part taxon-name-part-type="genus">Orobdella</tp:taxon-name-part>
                            <tp:taxon-name-part taxon-name-part-type="species">ketagalan</tp:taxon-name-part>
                        <object-id xmlns:xlink="http://www.w3.org/1999/xlink" xlink:type="simple">urn:lsid:zoobank.org:act:AFF291DF-E13F-46A3-A965-14B92E23F520</object-id>
								<object-id xmlns:xlink="http://www.w3.org/1999/xlink" xlink:type="simple">http://species-id.net/wiki/Orobdella_ketagalan</object-id>
								</tp:taxon-name><tp:taxon-status xmlns:xlink="http://www.w3.org/1999/xlink" xlink:type="simple">sp. n.</tp:taxon-status><xref ref-type="fig" rid="F2">Figs 2</xref><xref ref-type="fig" rid="F3"/><xref ref-type="fig" rid="F4">–4</xref></tp:nomenclature><tp:treatment-sec sec-type="Diagnosis"><title>Diagnosis.</title><p>Somite IV uniannulate, somites VIII–XXV quadrannulate. Pharynx reaching to posterior of XIV to anterior of XV. Gastropore conspicuous at XIII a1. Gas<!--PageBreak-->troporal duct simple, tubular. Male gonopore at XI b6, female gonopore at XIII a1, gonopores separated by 1/2 + 4 + 1/2 annuli. Small paired sperm duct bulbs in XV. Epididymis absent. Atrial cornua, coniform, undeveloped.</p></tp:treatment-sec><tp:treatment-sec sec-type="Materials examined"><title>Materials examined.</title><p>Holotype. KUZ Z208, mature specimen of  70.9 mm length, dissected, collected from Yangmingshan National Park (alt. 779 m, <named-content xmlns:xlink="http://www.w3.org/1999/xlink" content-type="dwc:verbatimCoordinates" xlink:type="simple">25°11'07"N, 121°31'10"E</named-content>), Taipei City, Taiwan, by Win-Je Chi on March 24, 2011. Paratypes (a total of five specimens collected from Taiwan in 2005–2011): KUZ Z197, from Jinsan Township, Taipei County (alt. 739 m, <named-content xmlns:xlink="http://www.w3.org/1999/xlink" content-type="dwc:verbatimCoordinates" xlink:type="simple">25°11'01"N, 121°30'54"E</named-content>), on March 18, 2005; KUZ Z207, from the type locality (alt. 776 m, <named-content xmlns:xlink="http://www.w3.org/1999/xlink" content-type="dwc:verbatimCoordinates" xlink:type="simple">25°09'49"N, 121°33'10"E</named-content>) by Chi-Lun Lee and Win-Je Chi on July 30, 2010; KUZ Z209 (alt. 779 m, <named-content xmlns:xlink="http://www.w3.org/1999/xlink" content-type="dwc:verbatimCoordinates" xlink:type="simple">25°11'07"N, 121°31'10"E</named-content>), dissected, KUZ Z210 (alt. 600 m, <named-content xmlns:xlink="http://www.w3.org/1999/xlink" content-type="dwc:verbatimCoordinates" xlink:type="simple">25°11'11"N, 121°31'10"E</named-content>), dissected, from the type locality by Win-Je Chi on March 24, 2011; and KUZ Z211 from the type locality (alt. 737 m, <named-content xmlns:xlink="http://www.w3.org/1999/xlink" content-type="dwc:verbatimCoordinates" xlink:type="simple">25°10'55"N, 121°30'50"E</named-content>) by Win-Je Chi on April 24, 2011.</p></tp:treatment-sec><tp:treatment-sec sec-type="Etymology"><title>Etymology.</title><p>The specific name is taken from the native Taiwanese tribe Ketagalan. The type locality of this new species is in an area settled by this aboriginal tribe. The specific name is a native word, not a Latin or Latinized word.</p></tp:treatment-sec><tp:treatment-sec sec-type="Description"><title>Description of holotype.</title><p>Body firm, muscular, elongated, gaining regularly in width in caudal direction, dorso-ventral depressed, sides nearly parallel from mid-length to point just anterior to caudal sucker, BL 70.9 mm, BW 6.4 mm (<xref ref-type="fig" rid="F2">Fig. 2</xref>). Caudal sucker ventral, oval, diameter smaller than BW (<xref ref-type="fig" rid="F2">Figs 2B</xref>, <xref ref-type="fig" rid="F3">3D</xref>). Color faded in preservative (<xref ref-type="fig" rid="F2">Fig. 2</xref>).</p><fig id="F2" position="float" orientation="portrait"><label>Figure 2.</label><caption><p><italic><tp:taxon-name>Orobdella ketagalan</tp:taxon-name></italic> sp. n., holotype, KUZ Z208. <bold>A</bold> Dorsal and <bold>B</bold> ventral views. Scale bar, 5 mm.</p></caption><graphic xmlns:xlink="http://www.w3.org/1999/xlink" xlink:href="ZooKeys-207-049-g002.jpg" position="float" orientation="portrait" xlink:type="simple"/></fig><p>Somite I completely merged with prostomium (<xref ref-type="fig" rid="F3">Fig. 3A</xref>). Somite II uniannulate, not separated from I (<xref ref-type="fig" rid="F3">Fig. 3A</xref>). Somites III and IV uniannulate (<xref ref-type="fig" rid="F3">Fig. 3A</xref>). Somite V biannulate, (a1 + a2) = a3, a3 forming posterior margin of oral sucker (<xref ref-type="fig" rid="F3">Fig. 3A, B</xref>). Somites VI and VII triannulate, a1 = a2 = a3 (<xref ref-type="fig" rid="F3">Fig. 3A, B</xref>). Somites VIII–XXV quadrannulate, a1 = a2 = b5 = b6 (<xref ref-type="fig" rid="F3">Fig. 3A–E</xref>); b5 of X being first annulus on clitellum, a2 of XIII being last annulus of clitellum (<xref ref-type="fig" rid="F3">Fig. 3E</xref>). Somite XXVI triannulate, a1 &gt; a2 &gt; a3, a3 being last complete annulus on venter (<xref ref-type="fig" rid="F3">Fig. 3C, D</xref>). Somite XXVII incomplete uniannulate with slight furrow (<xref ref-type="fig" rid="F3">Fig. 3C</xref>); anus behind it with no post-anal annulus (<xref ref-type="fig" rid="F3">Fig. 3C</xref>).</p><fig id="F3" position="float" orientation="portrait"><label>Figure 3.</label><caption><p><italic><tp:taxon-name>Orobdella ketagalan</tp:taxon-name></italic> sp. n., holotype, KUZ Z208. <bold>A</bold> Dorsal and <bold>B</bold> ventral views of somites I–VIII <bold>C</bold> dorsal and <bold>D</bold> ventral views of somites XXV–XXVII and caudal sucker <bold>E</bold> ventral view of somites X b5–XIII <bold>F</bold> ventral view of gastroporal duct; and <bold>G</bold> ventral view of gastropore and female gonopore. Scale bars, 1 mm (<bold>A–F</bold>) and 0.25 mm (<bold>G</bold>). Abbreviations: an, anus; cl, clitellum; cp, crop; fp, female gonopore; gd, gastroporal duct; gp, gastropore; mp, male gonopore; np, nephridiopore; and ph, pharynx.</p></caption></fig><p>Anterior ganglionic mass in VI a2 and a3. Ganglia VIII–XXI in a2 of each somite (<xref ref-type="fig" rid="F4">Fig. 4A</xref>). Ganglion XIII in a2 and b5 (<xref ref-type="fig" rid="F4">Fig. 4A</xref>). Ganglia XIV–XXIII in a2 of each<!--PageBreak--> somite (<xref ref-type="fig" rid="F4">Fig. 4A</xref>). Ganglia XXIV and XXV in a1 and a2 of each somite. Ganglion XXVI in b6 of somite XXV. Posterior ganglionic mass in XXVI a1–a3.</p><fig id="F4" position="float" orientation="portrait"><label>Figure 4.</label><caption><p><italic><tp:taxon-name>Orobdella ketagalan</tp:taxon-name></italic> sp. n., holotype, KUZ Z208. <bold>A</bold> Dorsal view of reproductive system including ventral nervous system <bold>B</bold> lateral view of bulb of right sperm duct <bold>C</bold> dorsal <bold>D</bold> lateral, and <bold>E</bold> ventral views of male atrium: <bold>C</bold> including position of ganglion XI; and <bold>F</bold> dorsal view of female reproductive system including position of ganglion III. Scale bars, 1 mm (<bold>A</bold>), 0.5 mm (<bold>C–F</bold>), and 0.25 mm (<bold>B</bold>). Abbreviations: at, atrium; cod, common oviduct; gp, gastropore; o, ovisac; od, oviduct; sd, sperm duct; sdb, sperm duct bulb; and ts, testisacs.</p></caption><graphic xmlns:xlink="http://www.w3.org/1999/xlink" xlink:href="ZooKeys-207-049-g004.jpg" position="float" orientation="portrait" xlink:type="simple"/></fig><p>Eyes, three pairs, first pair dorsally in furrow of II/III, second and third pairs dorsolaterally on posterior margin of V (a1 + a2) (<xref ref-type="fig" rid="F3">Fig. 3A</xref>). Nephridiopores, 17 pairs, ventrally at posterior margin of a1 of each somite of VIII–XXIV (<xref ref-type="fig" rid="F3">Fig. 3B, E</xref>). Papillae numerous, minute, hardly visible, one row on every annulus.</p><p>Pharynx agnathous, euthylaematous, reaching to XV a1 (<xref ref-type="fig" rid="F3">Fig. 3F</xref>). Crop tubular, acecate, in XV a1 to XXI a2. Gastropore conspicuous, ventral, located middle of XIII a1 (<xref ref-type="fig" rid="F3">Fig. 3E, G</xref>)<!--PageBreak-->. Gastroporal duct narrow, simple tubular, joining with crop in XIV/XV (<xref ref-type="fig" rid="F3">Fig. 3F</xref>). Intestine tubular, acecate, in XXI a2 to XXIV b5/b6. Rectum tubular, thin-walled.</p><p>Male gonopore located at middle of XI b6 (<xref ref-type="fig" rid="F3">Fig. 3E</xref>). Female gonopore at middle of XIII a1, inconspicuous, located behind gastropore (<xref ref-type="fig" rid="F3">Fig. 3E, G</xref>). Gonopores separated by 1/2 + 4 + 1/2 annuli (<xref ref-type="fig" rid="F3">Fig. 3E</xref>). Testisacs multiple, one or two testisacs on each side in each<!--PageBreak--> annulus, in XV a2 to XXV b5 (<xref ref-type="fig" rid="F4">Fig. 4A</xref>). Sperm ducts in XI b5 to XV a2, coiled in XIII b5 to XV a1 (<xref ref-type="fig" rid="F4">Fig. 4A</xref>): small paired sperm duct bulbs in XV a1 (<xref ref-type="fig" rid="F4">Fig. 4A, B</xref>). <tp:taxon-name>Epididymides</tp:taxon-name> absent. Ejaculatory bulbs absent. Paired atrial cornua in XI b5 and b6, undeveloped, coniform (<xref ref-type="fig" rid="F4">Fig. 4A, C</xref>). Atrium body short, muscular, globular in XI b5 and b6 (<xref ref-type="fig" rid="F4">Fig. 4A, C–E</xref>). Penis sheath and penis absent. Ovisacs, one pair, thin-walled, globular, in XIII a2 and b5 (<xref ref-type="fig" rid="F4">Fig. 4A, F</xref>). Oviducts thin-walled, right oviduct crossing ventrally beneath nerve cord, both oviducts converging into common oviduct in XIII a1/a2 (<xref ref-type="fig" rid="F4">Fig. 4A, F</xref>). Common oviduct thin-walled, very short, directly ascending to female gonopore (<xref ref-type="fig" rid="F4">Fig. 4F</xref>).</p></tp:treatment-sec><tp:treatment-sec sec-type="Variation"><title>Variation.</title><p>Maximum BL 111.7 mm, maximum BW 10.3 mm (KUZ Z210). In life, dorsal surface grayish, slightly darker in first third of dorsum, ventral surface whitish. Somite XXVI dorsally quadrannulate, ventrally triannulate (KUZ Z197, Z207, Z211) or quadrannulate (KUZ Z210). Somite XXVII incomplete biannulate. Pharynx reaching to XIV a1/b5–b6. Crop reaching to XXI a2/b5–XXI/XXII. Gastroporal duct joining with crop in XIV b5–XIV b5/b6. Intestine reaching to XXIV a2/b5–XXV a2. Testisacs in XV a2–XVI b6 to XXIII a1–XXV a2. Paired sperm duct bulbs in XV a1 and a2 (KUZ Z209), in XV b5 (KUZ Z210). Right or left oviducts crossing ventrally beneath nerve cord.</p></tp:treatment-sec><tp:treatment-sec sec-type="Distribution"><title>Distribution.</title><p>Known from Yangmingshan National Park and adjacent areas in northern Taipei City, Taiwan (<xref ref-type="fig" rid="F1">Fig. 1</xref>).</p></tp:treatment-sec><tp:treatment-sec sec-type="Remarks"><title>Remarks.</title><p><italic><tp:taxon-name>Orobdella ketagalan</tp:taxon-name></italic> differs from the five other quadrannulate <italic><tp:taxon-name>Orobdella</tp:taxon-name></italic> species (i.e., <italic><tp:taxon-name>Orobdella esulcata</tp:taxon-name></italic> Nakano, 2010, <italic><tp:taxon-name>Orobdella kawakatsuorum</tp:taxon-name></italic> Richardson, 1975, <italic><tp:taxon-name>Orobdella koikei</tp:taxon-name></italic>, <italic><tp:taxon-name>Orobdella tsushimensis</tp:taxon-name></italic>, and <italic><tp:taxon-name>Orobdella whitmani</tp:taxon-name></italic>) in the following combination of characteristics (<xref ref-type="table" rid="T3">Table 3</xref>): IV uniannulate, gonopores separated by 1/2 + 4 + 1/2 annuli, XXV quadrannulate, gastroporal duct simple and tubular, paired sperm duct bulbs in XV, epididymides absent, and atrial cornua undeveloped. Because <italic><tp:taxon-name>Orobdella ketagalan</tp:taxon-name></italic> possesses <!--PageBreak-->quadrannulate mid-body somites, this new species is easily distinguishable from the four sexannulate species (i.e., <italic><tp:taxon-name>Orobdella dolichopharynx</tp:taxon-name></italic> Nakano, 2011, <italic><tp:taxon-name>Orobdella ijimai</tp:taxon-name></italic> Oka, 1895, <italic><tp:taxon-name>Orobdella mononoke</tp:taxon-name></italic> Nakano, 2012, and <italic><tp:taxon-name>Orobdella shimadae</tp:taxon-name></italic> Nakano, 2011) and one octannulate species, <italic><tp:taxon-name>Orobdella octonaria</tp:taxon-name></italic> Oka, 1895.</p><table-wrap id="T3" position="float" orientation="portrait"><label>Table 3.</label><caption><p>Comparison of morphological characters between <italic><tp:taxon-name>Orobdella ketagalan</tp:taxon-name></italic> sp. n. and five quadrannulate congeneric species.&lt;br/&gt; </p></caption><table><tbody><tr><th rowspan="1" colspan="1">Character</th><th rowspan="1" colspan="1"><italic><tp:taxon-name>Orobdella ketagalan</tp:taxon-name></italic> sp. n.</th><th rowspan="1" colspan="1"><italic><tp:taxon-name>Orobdella esulcata</tp:taxon-name></italic></th><th rowspan="1" colspan="1"><italic><tp:taxon-name>Orobdella kawakatsuorum</tp:taxon-name></italic></th><th rowspan="1" colspan="1"><italic><tp:taxon-name>Orobdella koikei</tp:taxon-name></italic></th><th rowspan="1" colspan="1"><italic><tp:taxon-name>Orobdella tsushimensis</tp:taxon-name></italic></th><th rowspan="1" colspan="1"><italic><tp:taxon-name>Orobdella whitmani</tp:taxon-name></italic></th></tr><tr><td rowspan="1" colspan="1">Annulation of IV</td><td rowspan="1" colspan="1">uniannulate</td><td rowspan="1" colspan="1">uniannulate</td><td rowspan="1" colspan="1">biannulate</td><td rowspan="1" colspan="1">uniannulate</td><td rowspan="1" colspan="1">uniannulate</td><td rowspan="1" colspan="1">uni- or biannulate</td></tr><tr><td rowspan="1" colspan="1">Number of annuli between gonopores</td><td rowspan="1" colspan="1">1/2 + 4 + 1/2</td><td rowspan="1" colspan="1">2/3 + 4 + 1/3</td><td rowspan="1" colspan="1">6</td><td rowspan="1" colspan="1">1/2 + 4 + 1/2</td><td rowspan="1" colspan="1">1/2 + 5</td><td rowspan="1" colspan="1">1/2 + 4 +1/2</td></tr><tr><td rowspan="1" colspan="1">Annulation of XXV</td><td rowspan="1" colspan="1">quadrannulate</td><td rowspan="1" colspan="1">quadrannulate</td><td rowspan="1" colspan="1">quadrannulate</td><td rowspan="1" colspan="1">triannulate</td><td rowspan="1" colspan="1">quadrannulate</td><td rowspan="1" colspan="1">quadrannulate</td></tr><tr><td rowspan="1" colspan="1">Gastroporal duct</td><td rowspan="1" colspan="1">simple tubular</td><td rowspan="1" colspan="1">tubular, but bulbous at junction with gastropore</td><td rowspan="1" colspan="1">simple tubular</td><td rowspan="1" colspan="1">tubular, but bulbous at junctions with gastropore and crop</td><td rowspan="1" colspan="1">bottle-shaped</td><td rowspan="1" colspan="1">bulbiform</td></tr><tr><td rowspan="1" colspan="1">Paired sperm duct bulbs</td><td rowspan="1" colspan="1">in XV</td><td rowspan="1" colspan="1">absent</td><td rowspan="1" colspan="1">absent</td><td rowspan="1" colspan="1">absent</td><td rowspan="1" colspan="1">absent</td><td rowspan="1" colspan="1">absent</td></tr><tr><td rowspan="1" colspan="1">Epididymides</td><td rowspan="1" colspan="1">absent</td><td rowspan="1" colspan="1">XVI to XX</td><td rowspan="1" colspan="1">XVI to XVII</td><td rowspan="1" colspan="1">XVII to XIX</td><td rowspan="1" colspan="1">XVI to XIX</td><td rowspan="1" colspan="1">XVI to XVIII</td></tr><tr><td rowspan="1" colspan="1">Atrial cornua</td><td rowspan="1" colspan="1">undeveloped</td><td rowspan="1" colspan="1">ovate</td><td rowspan="1" colspan="1">undeveloped</td><td rowspan="1" colspan="1">ovate</td><td rowspan="1" colspan="1">coniform</td><td rowspan="1" colspan="1">ovate</td></tr></tbody></table></table-wrap></tp:treatment-sec><tp:treatment-sec><!--Section generated to contain objects referenced in tp:taxon-treatment.--><fig id="F1" position="float" orientation="portrait"><label>Figure 1.</label><caption><p>Map showing the collection localities in this study.</p></caption><graphic xmlns:xlink="http://www.w3.org/1999/xlink" xlink:href="ZooKeys-207-049-g001.jpg" position="float" orientation="portrait" xlink:type="simple"/></fig></tp:treatment-sec></tp:taxon-treatment>
